# Supplementary material for: Antiproliferative Illudalane Sesquiterpenes from the Marine Sediment Ascomycete Aspergillus oryzae
Source: Mar Drugs. 2021 Jun 10;19(6):333. doi: 10.3390/md19060333 (PMC8230370; doi:10.3390/md19060333)
Supplement: Supplementary file 1 [file marinedrugs-19-00333-s001.zip]

Archive with 1 entries (1 files):
- marinedrugs-1248394-supplementary.pdf
